# Supplementary material for: Variation in Host and Pathogen in the Neonectria/Malus Interaction; toward an Understanding of the Genetic Basis of Resistance to European Canker
Source: Front Plant Sci. 2016 Sep 15;7:1365. doi: 10.3389/fpls.2016.01365 (PMC5023678; doi:10.3389/fpls.2016.01365)
Supplement: Supplementary Table 4 — Pedigree relationships between seedling material evaluated for canker resistance. Color coding indicates generation- black (F1), red (F0), blue (F-1) orange (F-3), green (F-4), and purple (F-5) generations. Inter-generational crosses are highlighted by the color of the generation in which they first appear. [file Table4.XLSX]

## Sheet: Sheet1
Supplementary Table 4:
Pedigree relationships between seedling material evaluated for canker resistance. Colour coding indicates generation- black (F1), red (F0), blue (F-1) orange (F-3), green (F-4) and purple (F-5) generations). Inter-generational crosses are highlighted by the colour of the generation in which they first appear.
Cultivar	Female Parent	Male Parent
3760	M. robusta (Hilliers)	OP
3762	M. robusta (Hilliers)	OP
Aroma	Ingrid Marie	Filippa
E202-6	A814/22	Fiesta
E248-2	Gala	E34/90
E616-57	E55-55	Tenroy-(Gala)
E93-79	Jonamac	A787/64
Fuji	Red Delicious	Ralls Janet
Gala	Golden Delicious	Kidd's Orange Red
Gloster 69	Weisser Winterglockenapfel	Richared Delicious
Golden Delicious	Golden Reinette (?)	Grimes Golden (?)
Grenadier	-	-
Idared	Jonathan	Wagener
Santana	-	-
Kidd's Orange Red	Delicious	Cox's Orange Pippin
Ingrid Marie	Cox's Orange Pippin	Guldborg
Filippa	Gravenstein(?)	OP
A814/22	Cox's Orange Pippin	A467/74
Fiesta	Cox's Orange Pippin	Idared
E34/90	TSR15T3	A743/6
E55-55	Gloster-69	T30/24
Jonamac	Mcintosh	Jonathan
A787/64	Idared	Falstaff
Kidd's Orange Red	Delicious	Cox's Orange Pippin
Golden Reinette	-	-
Grimes Golden	-	-
Jonathan	-	-
Wagener	-	-
(Red) Delicious	-	-
Rawls Jennet	-	-
Weisser Winterglockenapfel	-	-
Richared Delicious	-	-
Cox's Orange Pippin	Ribston Pippin	OP
Guldborg	-	-
A467/74	Golden Delicious	A142/8
Gravenstein(?)	-	-
TSR15T3	PRI 47-147	NJ 123249
A743/6	Worcester pearmain	A368/25
T30/24	Cox's Orange Pippin	Idared
Mcintosh	-	-
Jonathan	-	-
Falstaff	James Grieve	Golden Delicious
James Grieve	-	-
A142/8	Jonathan	3762
Worcester pearmain	-	-
A368/25	Lanes Prince Albert	A139/1
Ribston Pippin	-	-
PRI 47 =	Jonathan	F226929-2-2
Lanes Prince Albert	-	-
A139/1	3752	Edward VII
3752	M. zumi	OP
Edward VII	-	-
